# Supplementary material for: A Surface Plasmon Resonance Plastic Optical Fiber Biosensor for the Detection of Pancreatic Amylase in Surgically-Placed Drain Effluent
Source: Sensors (Basel). 2021 May 15;21(10):3443. doi: 10.3390/s21103443 (PMC8156063; doi:10.3390/s21103443)
Supplement: Supplementary file 1 [file sensors-21-03443-s001.zip]

Archive with 1 entries (1 files):
- sensors-1210120-supplementary.pdf
